# Supplementary material for: Impact of the Physical Cellular Microenvironment on the Structure and Function of a Model Hepatocyte Cell Line for Drug Toxicity Applications
Source: Cells. 2023 Oct 5;12(19):2408. doi: 10.3390/cells12192408 (PMC10572302; doi:10.3390/cells12192408)
Supplement: Supplementary file 1 [file cells-12-02408-s001.zip]

Archive with 1 entries (1 files):
- cells-2592189-supplementary.pdf
